# Supplementary material for: Identification and characterization of a high kernel weight mutant induced by gamma radiation in wheat (Triticum aestivum L.)
Source: BMC Genet. 2015 Oct 28;16:127. doi: 10.1186/s12863-015-0285-x (PMC4625876; doi:10.1186/s12863-015-0285-x)
Supplement: Additional file 1: — The data of genotype and phenotype. (XLSX 100 kb) [file 12863_2015_285_MOESM1_ESM.xlsx]

## Sheet:  Single-marker analysis
Line	1	2	3	4	5	6	7	8	9	10	11	12	13	14	15	16	17	18	19	20	21	22	23	24	25	26	27	28	29	30	31	32	33	34	35	36	37	38	39	40	41	42	43	44	45	46	47	48	49
Marker name
Xbarc105	B	B	B	H	H	H	H	H	H	H	A	H	H	B	A	B	A	H	A	H	B	B	A	H	H	H	A	B	B	A	H	A	B	H	H	B	A	A	H	B	B	A	B	H	B	A	H	A	H
Xbarc1119	A	B	B	A	A	H	H	A	A	H	B	H	H	H	H	H	B	H	H	H	H	H	H	H	A	H	H	B	H	H	A	H	A	A	B	H	A	A	A	B	H	A	H	A	H	B	-	-	B
Xbarc1138	B	H	A	H	A	A	H	B	H	H	B	H	A	H	B	B	H	A	B	H	H	A	B	B	B	A	B	H	A	A	H	B	H	B	A	H	B	H	A	A	A	B	A	H	B	A	A	B	A
Xbarc12	A	H	H	H	H	A	B	H	B	A	H	H	A	A	A	H	A	A	A	A	H	H	H	A	B	A	A	H	B	H	B	H	H	A	H	A	H	H	B	A	H	H	B	H	H	H	H	H	A
Xbarc14	-	C	C	A	C	A	C	C	C	C	C	C	C	C	C	C	A	A	C	A	C	C	C	A	C	A	C	C	C	C	C	C	C	C	C	C	A	C	C	C	C	C	C	C	C	C	C	C	C
Xbarc156	A	H	B	H	A	H	A	B	A	H	A	H	A	H	A	A	H	H	H	B	H	B	B	H	B	H	H	H	A	H	B	A	B	B	A	B	H	B	B	A	B	H	H	B	A	H	A	H	H
Xbarc167	B	H	H	H	H	H	H	H	H	B	H	A	-	A	B	A	H	A	A	A	B	A	H	H	H	H	H	H	H	B	A	H	H	B	H	A	A	B	H	B	A	H	A	A	H	H	H	H	H
Xbarc200	A	H	H	H	A	H	H	H	H	H	B	H	B	A	H	H	A	H	H	H	B	H	A	H	B	H	H	A	A	H	A	H	B	B	H	H	A	B	H	B	H	A	H	H	A	H	H	B	H
Xbarc239	A	H	A	H	A	H	A	H	H	B	A	A	B	A	H	H	B	B	H	B	H	H	H	H	H	B	H	H	A	A	H	H	H	H	B	H	B	H	B	A	H	H	H	B	A	A	B	A	A
Xbarc278	-	H	H	A	H	B	A	B	H	H	H	H	B	H	B	B	H	A	B	H	H	A	H	A	H	A	H	B	B	B	H	A	B	B	B	H	B	H	H	H	H	B	H	A	H	H	A	B	H
Xbarc288	A	B	B	H	B	H	B	H	A	H	A	H	H	B	A	B	A	H	A	H	B	B	A	-	H	H	H	H	B	A	H	A	B	B	H	B	A	A	H	H	B	A	B	H	H	A	H	A	H
Xbarc290	B	B	H	A	B	A	B	H	A	H	H	H	H	A	B	A	H	A	H	A	H	A	H	A	B	B	B	H	H	H	H	H	H	B	H	H	A	A	A	H	H	A	A	B	B	H	B	H	A
Xbarc306	B	B	B	H	B	A	H	A	H	H	B	H	B	B	B	A	H	H	H	B	H	H	H	B	A	A	B	A	A	H	A	B	A	B	B	H	A	H	H	A	H	H	H	H	A	H	B	H	B
Xbarc314	B	B	H	A	H	B	H	H	H	B	B	B	H	H	A	H	H	B	B	A	H	H	H	B	H	B	H	H	B	A	H	A	A	H	H	H	A	A	H	H	A	A	A	H	A	A	B	H	A
Xbarc318	A	H	H	H	A	H	H	H	H	H	B	H	B	A	H	H	A	H	H	H	B	H	A	-	B	H	H	A	A	H	A	H	B	B	H	H	A	B	H	B	H	A	H	H	A	H	H	B	H
Xbarc321	B	H	H	H	H	A	B	H	B	H	H	H	A	A	A	H	H	A	H	H	H	H	H	A	B	A	H	H	B	H	B	H	H	A	H	A	H	H	B	A	H	H	B	H	H	H	A	H	A
Xbarc363	B	B	H	H	A	H	B	A	H	A	H	H	A	A	A	H	H	A	B	H	H	B	A	A	H	H	H	A	B	A	A	H	A	H	H	B	B	H	A	H	H	B	B	H	B	B	H	B	H
Xbarc52	D	D	D	D	B	D	D	B	B	D	B	D	D	D	D	D	B	D	B	D	B	D	D	B	D	B	D	D	D	D	D	D	D	B	D	D	D	B	D	B	D	B	D	D	D	D	D	D	B
Xbarc59	A	A	B	H	A	A	A	B	A	H	A	H	H	H	A	A	H	H	H	B	H	B	B	H	B	H	H	A	A	H	B	A	H	B	A	B	H	A	H	A	B	H	H	B	A	H	H	H	H
Xbarc77	B	B	B	H	B	A	H	A	A	B	H	H	H	H	B	H	H	H	A	A	H	A	B	A	B	B	H	H	H	H	H	H	H	B	H	H	H	A	A	B	B	A	H	B	B	H	B	H	A
Xcfa2240	C	C	C	C	C	C	C	A	C	C	C	C	C	A	A	C	C	C	A	C	A	C	C	A	A	C	C	C	C	A	C	C	C	C	C	C	C	C	C	C	C	C	A	C	C	A	C	C	A
Xcfd44	B	A	B	H	H	B	A	H	H	H	B	H	H	A	A	H	B	A	A	H	A	B	B	H	H	B	A	A	A	H	B	H	B	B	B	H	H	H	H	H	B	B	B	B	H	H	A	B	H
Xcfd72	B	H	A	B	H	A	B	B	A	B	H	A	H	H	A	H	H	H	H	H	B	H	B	H	A	H	H	A	H	H	H	H	A	B	H	H	H	H	H	H	H	B	B	A	B	H	B	B	H
Xgdm72	A	B	B	A	A	A	H	A	A	H	B	H	A	A	H	H	B	A	H	H	H	H	B	H	A	H	A	B	A	A	H	H	H	H	B	H	A	A	A	B	B	A	A	A	H	B	B	B	B
Xgwm210	-	H	A	H	A	A	H	B	H	B	B	H	A	H	H	B	H	A	B	H	A	A	B	B	B	A	B	H	A	A	H	B	H	B	A	H	B	H	A	A	A	H	A	H	B	A	A	B	A
Xgwm218	A	B	H	H	A	H	H	B	H	H	H	H	H	A	A	H	H	H	B	A	H	H	A	A	H	H	A	H	B	H	B	A	A	H	H	H	H	H	H	H	H	H	B	H	H	H	H	H	A
Xgwm297	A	H	H	-	H	B	H	B	B	H	H	H	B	H	H	B	H	A	B	H	B	A	H	A	H	A	H	H	B	B	H	A	B	B	B	H	B	H	H	H	B	B	A	A	A	H	A	B	H
Xgwm299	A	B	H	A	B	A	B	H	A	H	H	H	H	A	B	A	H	A	H	A	H	A	H	A	B	B	B	H	H	H	H	H	H	B	H	H	A	A	A	H	H	A	A	B	B	H	H	H	A
Xgwm319	B	H	H	H	H	H	H	H	H	B	H	A	B	A	B	A	H	A	A	A	B	A	H	H	H	H	H	H	H	B	A	H	B	B	H	A	A	B	H	B	A	H	A	A	H	H	H	H	H
Xgwm350	B	D	D	D	B	D	D	B	B	D	B	D	D	D	D	D	B	D	B	D	B	D	D	B	D	B	D	D	D	D	D	D	D	B	D	D	D	B	D	B	D	B	D	D	D	D	D	D	B
Xgwm501	A	H	B	H	A	H	H	H	H	B	H	A	A	A	B	A	H	A	A	A	H	A	B	H	H	B	H	H	H	H	H	H	H	H	B	H	H	H	B	A	A	H	A	A	A	B	H	H	A
Xgwm508	-	B	H	A	H	A	H	H	H	H	H	H	H	H	H	H	A	H	H	A	H	B	B	A	H	H	H	H	B	H	B	H	-	H	H	B	A	H	H	H	H	B	H	H	H	H	H	H	H
Xgwm518	D	B	D	D	D	D	D	B	D	D	D	D	D	D	D	D	D	D	D	D	D	B	B	D	D	D	D	D	B	D	B	D	D	D	D	B	D	D	D	D	D	B	D	D	D	D	D	D	B
Xgwm639	B	H	A	B	B	H	H	H	A	B	A	H	B	H	A	A	H	B	H	H	A	H	H	-	A	H	H	A	H	A	H	H	H	-	H	A	B	A	H	A	A	A	H	B	B	A	H	-	H
Xpk31	B	H	H	H	H	A	B	H	B	A	H	H	A	A	A	H	A	A	A	H	H	H	H	A	B	A	H	H	-	H	B	H	H	A	H	A	H	H	B	A	H	H	B	H	H	H	H	H	A
Xwmc154	A	H	H	H	A	H	H	-	A	H	B	H	B	A	H	H	B	H	H	H	B	H	A	H	B	H	H	A	A	H	H	A	B	B	B	A	A	B	H	B	H	A	H	H	A	H	H	H	H
Xwmc163	B	H	B	A	A	B	B	H	H	A	B	A	A	A	B	H	B	A	A	H	H	B	H	A	A	H	H	H	A	H	A	H	H	A	H	B	H	B	H	H	B	B	A	H	B	H	B	H	H
Xwmc198	-	H	H	A	H	A	A	H	H	B	A	A	A	H	A	H	B	H	B	B	A	H	H	B	H	B	H	H	H	B	H	H	H	H	B	H	H	H	A	B	H	B	H	H	A	H	H	A	A
Xwmc3	A	B	A	H	H	H	H	H	H	H	H	B	A	H	B	B	A	H	H	H	B	A	H	B	H	B	A	H	B	A	A	B	B	B	H	B	H	B	H	H	H	H	B	B	B	H	H	H	H
Xwmc313	B	H	H	H	B	H	H	B	B	H	B	H	H	A	H	H	B	A	B	H	B	H	A	B	H	B	H	A	H	H	A	H	H	B	A	H	A	B	H	B	H	B	A	A	H	H	H	H	B
Xwmc314	D	D	B	D	D	D	D	D	D	D	B	D	D	D	D	D	D	B	D	D	B	D	B	D	B	D	D	D	D	B	B	D	B	D	D	D	D	D	D	B	D	D	B	D	D	D	D	B	B
Xwmc396	B	H	H	A	H	B	A	B	B	H	H	H	B	H	B	B	H	A	B	H	B	A	H	A	H	A	H	B	B	B	H	A	B	B	B	H	A	H	H	H	H	B	H	A	A	H	A	B	H
Xwmc398	-	B	H	A	H	A	A	B	H	H	H	A	H	H	H	H	H	A	H	A	H	B	B	A	H	A	H	H	B	H	B	H	H	H	H	B	A	H	H	H	H	B	B	H	H	H	H	H	B
Xwmc417	-	H	B	A	H	B	B	H	H	A	B	A	A	A	H	H	B	A	H	H	B	H	H	A	A	H	B	B	H	H	A	A	H	H	H	B	A	B	H	H	H	H	A	A	B	B	H	H	A
Xwmc473	-	B	B	H	B	H	B	H	A	H	A	H	H	B	A	B	A	H	A	H	B	B	A	-	H	H	H	H	B	A	H	A	B	B	H	B	A	A	H	H	B	A	B	H	H	A	H	A	H
Xwmc477	B	H	H	H	H	H	H	H	H	B	H	A	B	H	B	A	H	-	A	A	B	A	H	H	B	H	H	H	H	B	A	H	B	B	H	A	A	B	H	B	A	H	A	A	H	H	H	H	H
Xwmc486	A	C	C	C	C	C	A	A	C	C	C	A	C	A	C	C	A	C	C	A	C	C	A	A	C	C	C	C	C	C	C	C	C	C	C	C	C	H	H	-	A	C	A	C	C	C	C	A	C
Xwmc487	B	B	H	A	H	A	A	A	H	H	B	H	H	H	H	H	A	H	H	A	H	B	H	A	H	H	H	H	H	H	B	H	H	H	H	A	B	H	H	H	A	B	H	H	H	H	H	H	H
Xwmc497	B	H	H	H	B	H	H	B	B	H	B	H	H	A	H	H	B	A	B	H	B	H	A	B	H	B	H	A	H	H	A	H	H	B	A	H	A	B	H	B	H	B	A	A	H	H	H	H	B
Xwmc517	A	H	H	A	H	B	A	B	H	H	B	H	B	H	B	B	H	A	B	H	H	A	H	A	H	A	H	H	B	B	B	A	B	B	B	H	B	H	H	B	B	B	-	-	A	H	A	B	A
Xwmc533	A	B	B	A	A	H	H	A	A	H	B	H	A	A	H	H	B	A	H	H	H	H	B	H	A	H	A	B	A	H	A	H	H	A	B	H	A	A	A	B	B	A	A	A	H	B	H	H	B
Xwmc560	A	H	B	A	A	B	B	H	H	A	B	A	A	A	B	H	B	A	A	H	H	H	H	A	A	H	H	H	A	H	A	H	H	H	H	B	H	B	H	H	H	H	A	A	B	H	H	H	H
Xgwm68	A	A	H	H	H	H	A	H	H	H	A	H	B	H	H	H	H	B	H	B	B	H	H	H	A	B	-	H	A	H	H	H	H	H	H	B	B	B	B	A	A	H	H	H	B	A	H	A	A
Xwmc219	A	H	H	H	B	H	H	B	B	H	B	H	H	A	H	H	B	A	B	H	B	H	A	B	H	B	H	A	H	H	A	H	H	B	A	H	A	B	H	B	H	B	A	A	H	H	H	H	B
Xwmc14	B	H	B	B	B	B	H	A	B	B	B	H	B	A	A	H	H	H	A	H	A	B	H	A	A	H	B	H	H	A	H	B	H	B	H	B	B	B	B	H	B	H	A	H	B	A	H	B	A
Xgwm294	B	H	H	A	H	A	H	H	H	B	A	A	H	H	A	B	B	H	B	B	A	H	H	B	H	B	H	B	H	B	H	H	H	H	B	H	H	H	A	B	H	B	H	H	A	H	H	A	A
Xgwm120	B	H	B	H	H	H	H	H	H	B	H	A	B	A	B	A	H	A	A	A	H	A	H	H	H	H	H	H	H	B	A	H	H	H	H	H	A	H	B	B	A	H	A	A	H	H	H	H	A
Xbarc1120	-	A	H	A	A	A	A	B	A	A	A	A	A	A	A	A	A	A	A	A	A	H	B	A	H	A	A	A	A	A	H	A	H	H	A	B	A	H	H	A	H	A	A	H	A	A	A	A	A
	"A" denotes the presence of allele from Shi4185 and " B" denotes the presence of allele from Fu4185
	"H" denotes the heterozygous allele
	"C" denotes B and H of dominant markers; "D" denotes A and H of dominant markers
	"-" denotes missing data
[truncated: 200 more columns]

## Sheet: Markers for mapping
population
F2 population of BJ-2011	Lines	1	2	3	4	5	6	7	8	9	10	11	12	13	14	15	16	17	18	19	20	21	22	23	24	25	26	27	28	29	30	31	32	33	34	35	36	37	38	39	40	41	42	43	44	45	46	47	48
	Marker name
	Xgwm68	A	A	H	H	H	H	A	H	H	H	A	H	B	H	H	H	H	B	H	B	B	H	H	H	A	B	-	H	A	H	H	H	H	H	H	B	B	B	B	A	A	H	H	H	B	A	H	A
	Xcau1074	A	A	H	H	H	H	A	B	H	H	H	H	B	B	H	H	H	B	H	B	B	H	H	H	A	B	H	A	A	H	H	H	H	H	H	-	B	H	H	H	H	H	H	H	H	A	H	A
	Xcau1022	B	H	H	H	A	H	A	H	H	B	H	H	B	H	-	H	B	B	A	H	B	B	H	H	H	B	B	A	A	A	H	H	H	B	H	H	B	A	H	H	H	H	B	H	H	A	H	H
	Xcau1087	A	H	A	H	A	H	A	H	H	B	A	A	B	A	H	H	B	B	H	B	B	H	H	H	H	B	H	H	A	A	H	H	H	H	B	H	B	H	H	H	H	H	H	B	H	A	B	A
	Xcau1053	A	H	A	H	A	H	A	H	H	B	A	A	B	A	H	H	B	B	H	B	B	H	H	H	H	B	H	H	A	A	H	H	H	H	B	H	B	H	H	H	H	H	H	B	H	A	B	A
	Xbarc239	A	H	A	H	A	H	A	H	H	B	A	A	B	A	H	H	B	B	H	B	H	H	H	H	H	B	H	H	A	A	H	H	H	H	B	H	B	H	B	A	H	H	H	B	A	A	B	A
	Xcau1118	-	H	A	A	A	-	A	H	H	B	A	A	B	H	H	H	B	-	H	B	B	-	H	H	-	B	H	H	A	A	H	H	B	H	B	H	-	-	-	A	H	H	B	-	A	A	B	A
	Xcau1132	B	H	A	H	A	H	A	H	H	B	A	A	B	A	H	H	B	B	H	B	B	H	H	H	H	B	H	H	A	A	H	H	H	H	B	H	B	H	H	A	H	H	H	B	H	H	B	A
F2 population of SX-2014	Lines	1	2	3	4	5	6	7	8	9	10	11	12	13	14	15	16	17	18	19	20	21	22	23	24	25	26	27	28	29	30	31	32	33	34	35	36	37	38	39	40	41	42	43	44	45	46	47	48
	Marker name
	Xcau1053	B	H	A	H	A	B	B	B	H	B	A	H	B	H	H	H	H	H	H	A	A	H	H	A	A	H	B	A	B	H	H	H	H	H	A	A	B	A	B	H	B	B	H	H	A	H	H	H
	Xcau1087	B	H	A	H	A	B	B	B	H	B	A	H	B	H	H	H	H	H	H	A	A	H	H	A	A	H	B	A	B	H	H	-	H	H	A	A	B	A	B	H	B	B	H	H	A	H	H	H
	Xbarc239	H	H	A	H	A	B	B	A	H	B	A	H	B	H	H	H	H	H	H	A	H	H	H	H	A	H	B	A	B	H	H	H	H	H	H	H	H	A	B	A	B	B	H	H	H	H	H	H
	Xcau1118	H	H	A	H	A	B	B	A	H	H	H	H	H	B	H	H	A	H	H	A	H	H	A	H	A	H	B	H	B	H	H	H	B	H	H	H	H	A	B	H	H	B	H	H	H	B	H	H
F2 population of BJ-2014	Lines	1	2	3	4	5	6	7	8	9	10	11	12	13	14	15	16	17	18	19	20	21	22	23	24	25	26	27	28	29	30	31	32	33	34	35	36	37	38	39	40	41	42	43	44	45	46	47	48
	Marker name
	Xcau1053	-	A	A	B	B	H	B	A	B	-	H	H	H	B	H	H	B	-	H	H	H	A	A	A	H	H	H	A	-	B	B	B	H	H	H	H	B	H	H	A	H	H	B	A	H	B	H	H
	Xcau1087	A	A	A	B	B	H	B	A	B	H	H	H	H	B	H	H	B	A	H	H	H	A	A	A	H	H	H	A	B	B	B	B	H	H	H	H	B	H	H	A	H	H	B	A	H	B	H	H
	Xbarc239	H	A	H	B	B	H	B	H	H	B	H	H	H	B	H	H	H	A	H	H	H	A	A	A	H	H	H	A	B	B	B	B	H	H	A	H	H	H	H	A	H	H	B	A	H	B	H	H
	Xcau1118	H	A	H	B	B	H	B	H	H	B	H	H	A	B	H	H	H	A	H	H	H	A	A	-	H	-	H	A	B	B	B	B	H	H	A	H	H	H	H	H	A	H	B	H	H	B	H	H
	"A" denotes the presence of allele from Shi4185 and " B" denotes the presence of allele from Fu4185
	"H" denotes the heterozygous allele
	"-" denotes missing data
[truncated: 201 more columns]

## Sheet: Phenotype data of populations
Environment	BJ-2011	HB-2012	SX-2012		BJ-2014				SX-2014
Line	TKW(g)	TKW(g)	TKW(g)		Line	TKW(g)		Line	TKW(g)
1	49.1	35.7087	38.4667		1	32.029		1	38.341
2	.	32.85	34.52		2	34.433		2	44.046
3	37.4	34.8893	32.8067		3	36.767		3	31.487
4	44.9333	37.1707	36.08		4	37.869		4	28.378
5	39.2667	35.3673	37.3933		5	41.542		5	36.166
6	39.95	38.3	37.0733		6	38.904		6	34.697
7	38.4	35.7193	35.8333		7	38.913		7	36.087
8	35.5	36.262	36.84		8	39.661		8	34.02
9	34.75	33.7967	35.16		9	36.571		9	37.204
10	43.7	37.556	39.85		10	37.269		10	34.957
11	31.9667	35.1467	33.84		11	33.619		11	35.429
12	41.9	36.2017	36.1933		12	34.072		12	37.256
13	43.2333	35.654	37.7933		13	40.342		13	36.287
14	37.9	35.6233	37.5467		14	33.505		14	36.208
15	40.55	37.5117	36.4533		15	39.734		15	39.791
16	40.8667	36.3077	37.6867		16	28.784		16	35.055
17	41.2667	34.8877	38.7267		17	30.042		17	33.877
18	39.3	38.331	39.85		18	33.69		18	39.1
19	40.8333	35.9117	37.1867		19	40.139		19	36.03
20	42.7333	37.6337	38.2		20	34.94		20	30.609
21	39.4	37.4843	37.8133		21	35.172		21	32.038
22	39	33.321	33.5933		22	38.623		22	32.838
23	42.15	35.472	36.1667		23	34.15		23	39.306
24	46.7667	36.661	36.1133		24	36.35		24	24.518
25	36.9333	35.9437	34.94		25	37.321		25	36.544
26	49.3	37.8323	36.6133		26	43.053		26	38.876
27	41.9333	35.3453	36.3733		27	38.532		27	36.73
28	42.8667	34.4563	35.74		28	30.227		28	24.842
29	45.6333	32.9657	35.6867		29	37.029		29	34.295
30	40.2667	36.0327	36.3067		30	38.483		30	37.947
31	41.8667	38.2177	38.2467		31	28.925		31	38.321
32	47.2	35.7087	36.5267		32	41.801		32	37.725
33	38.5333	35.8143	34.48		33	35.217		33	37
34	33.2333	35.7547	36.88		34	39.323		34	35.36
35	38.6667	36.6597	34.7333		35	42.535		35	37.522
36	34.3333	36.5947	35.54		36	39.093		36	30.757
37	41.9	36.985	34.1133		37	37.29		37	33.793
38	37.2667	35.9533	32.58		38	35.944		38	30.683
39	37.65	36.4087	35.36		39	38.545		39	38.62
40	37.1	37.2557	37.2333		40	37.275		40	37.062
41	37.05	35.6903	34.2267		41	37.659		41	35.326
42	42.7	35.348	33.0533		42	37.594		42	36.016
43	44.4	37.6973	35.4067		43	37.893		43	36.812
44	45.9667	35.1197	34.88		44	35.943		44	33.516
45	38.1	36.4993	33.32		45	33.943		45	33.342
46	32.8	34.302	34.1867		46	38.887		46	38.081
47	37.9	36.269	35.4333		47	37.368		47	33.509
48	33.9667	33.7637	32.0467		48	40.321		48	31.743
49	32.7333	32.8453	35.7867		49	38.388		49	31.464
50	47.2667	38.613	36.1333		50	40.331		50	33.747
51	44.6	35.3383	34.8267		51	41.147		51	37.487
52	41.7	35.1973	36.7		52	30.268		52	36.779
53	45.0667	34.934	34.3867		53	38.624		53	35.29
54	44.6	35.8973	34.9467		54	47.071		54	35.545
55	53.1667	35.3323	34.94		55	34.292		55	35.731
56	49.5	33.6687	36.4667		56	41.138		56	29.056
57	47.2	35.138	37.28		57	35.941		57	33.206
58	48.2667	36.9713	36		58	35.406		58	35.514
59	42.65	37.8327	37.5		59	28.743		59	34.797
60	35.2667	36.9927	36.38		60	39.463		60	38.32
61	38.35	37.333	36.0867		61	43.988		61	36.581
62	30.1	35.219	38.8267		62	39.091		62	37.5
63	34.9333	34.8957	34.9133		63	37.668		63	32.563
64	47.9333	38.341	37.7867		64	37.963		64	38.329
65	46.0667	37.595	37.5867		65	41.097		65	31.854
66	49.7333	37.651	36.52		66	29.182		66	34.901
67	45.1667	35.0337	36.2333		67	25.469		67	37.991
68	46.4	34.777	31.96		68	41.124		68	33.355
69	44.2667	35.747	36.6333		69	34.558		69	32.88
70	47.1333	37.2397	32.3267		70	40.677		70	28.605
71	35.1667	35.368	34.76		71	38.645		71	35.787
72	40.75	33.622	34.5133		72	37.121		72	30.905
73	37.7	34.191	35.78		73	36.16		73	33.724
74	45.2	34.772	34.62		74	35.988		74	31.14
75	46.2	37.1297	37.6067		75	36.685		75	35.006
76	47.3333	37.008	34.6467		76	35.537		76	35.14
77	41.6	35.5937	35.74		77	39.117		77	38.354
78	40.1	36.2683	37.8133		78	39.359		78	36.599
79	44.6	35.6087	37.82		79	42.66		79	36.174
80	45	36.5417	37.36		80	39.896		80	37.358
81	36.5667	37.8467	37.28		81	41.386		81	32.258
82	35.5333	36.199	36.44		82	42.008		82	34.78
83	40.9	36.7373	37.9467		83	37.935		83	28.044
84	44.7	34.6023	36.6067		84	36.136		84	32.474
85	39.0667	39.926	39.5267		85	42.715		85	32.094
86	34.9667	36.4197	34.9467		86	37.983		86	33.249
87	43.9333	39.092	35.3533		87	39.051		87	30.607
88	41.8	35.118	36.38		88	43.604		88	31.66
89	41.5667	34.174	34.9867		89	40.357		89	31.851
90	44.4667	38.536	38.3533		90	37.563		90	37.017
91	50.05	39.4437	36.4067		91	38.813		91	37.419
92	44.0333	37.8727	36.42		92	34.03		92	31.07
93	48.8333	38.518	39.22		93	35.513		93	28.284
94	42.6333	37.7117	35.04		94	38.925		94	34.736
95	43.25	36.7047	38.74		95	35.655		95	36.161
96	49.1667	36.801	37.0067		96	35.524		96	36.718
97	46.0667	36.6703	37.4133		97	40.79		97	34.263
98	45.3333	33.8473	32.3533		98	33.442		98	36.247
99	45.1333	36.4307	34.4867		99	31.502		99	34.352
100	45.5667	34.481	34.3267		100	29.546		100	37.436
101	41.1333	34.995	35.94		101	39.662		101	38.663
102	28.2333	35.6863	35.9067		102	35.855		102	40.336
103	35.5667	39.5007	34.8867		103	44.573		103	30.259
104	39.7667	37.0583	35.36		104	36.874		104	38.688
105	39.6667	36.0683	35.8867		105	36.557		105	32.747
106	44.75	36.758	37.2867		106	39.6		106	35.187
107	49.4333	38.339	38.8133		107	41.254		107	36.286
108	45.9	37.797	37.8667		108	37.149		108	36.252
109	47.0333	37.6807	36.76		109	42.081		109	32.768
110	31.4	37.5393	31.56		110	39.345		110	32.712
111	49.2	38.0043	36.0533		111	35.084		111	40.63
112	38.95	36.952	38.1067		112	30.855		112	38.802
113	46.55	40.592	39.8533		113	33.814		113	34.64
114	41	35.0653	39.5933		114	36.972		114	33.944
115	40.7	35.0443	35.0667		115	36.87		115	31
116	40.2667	37.77	33.02		116	35.416		116	23.64
117	42.9667	36.4267	37		117	38.005		117	31.89
118	40.9667	37.502	38.8		118	36.653		118	34.639
119	50.8333	38.4093	33.44		119	36.73		119	34.484
120	35.3	35.013	34.8933		120	34.223		120	36.199
121	33.0667	36.7707	35.56		121	38.132		121	29.877
122	41.5333	37.4513	37.18		122	35.962		122	29.145
123	40.6333	35.0307	32.5		123	39.731		123	34.704
124	36.7	34.7783	34.42		124	38.319		124	36.061
125	35.35	34.8153	37.7467		125	38.433		125	34.596
126	36.4	35.24	34.1733		126	30.545		126	37.991
127	40	35.9637	37.74		127	30.792		127	32.39
128	34.2333	34.606	34.94		128	36.307		128	30.575
129	32.45	36.1147	36.0933		129	32.978		129	37.563
130	36.4	35.508	38.3867		130	35.004		130	32.028
131	37.4	37.281	35.0733		131	39.679		131	33.744
132	38.1	37.573	34.9		132	40.205
133	44.2667	36.575	36.1		133	39.021
134	41.1	35.0987	35.7867		134	35.42
135	40.3667	37.821	37.3067		135	33.738
136	42.2	35.9397	34.46		136	36.195
137	34.3	33.5683	35.8667		137	32.009
138	39.3667	38.8113	37.7667		138	37.072
139	38.6667	35.1227	36.7867		139	34.186
140	43.4	37.2187	36.32		140	37.783
141	39.4333	36.7833	34.6733		141	41.305
142	47.2	38.2147	36.8533		142	40.269
143	48.2667	37.79	39.1733		143	38.016
144	46.3333	37.3677	35.54		144	37.005
145	39.1	33.7323	34.0133		145	40.774
146	40.6	33.341	33.4733		146	33.461
147	38.6	35.177	32.02		147	38.543
148	41.65	36.444	34.76		148	39.309
149	40.4	35.2397	34.1133		149	41.392
150	37.3	37.6023	31.8133		150	37.047
151	37.2	36.2947	34.0533		151	38.56
152	35.5667	34.9223	36.4		152	40.492
153	40.3	33.198	32.5067		153	36.365
154	43.3333	36.2857	35.3333		154	37.147
155	42.2667	37.2137	35.26		155	40.598
156	45.95	37.8243	39.4733		156	34.733
157	48.6	37.1213	33.6467		157	38.417
158	35.4333	33.576	34		158	39.488
159	41.9333	36.9523	36.2467		159	41.253
160	42.5	33.546	36.5133		160	36.863
161	43.8333	35.55	32.8867		161	36.61
162	35.8	34.5023	33.68		162	34.903
163	40.2	36.9237	35.38		163	36.426
164	35.4667	35.9723	37.1733		164	43.378
165	42.6	36.5523	35.5333		165	30.386
166	37.7	33.725	33.6267		166	20.554
167	40.8667	35.6693	35.9467		167	37.017
168	39.5667	36.3593	39.4467		168	28.942
169	43.0333	35.488	36.42		169	39.127
170	39.7	36.795	36.24		170	39.096
171	39.5667	35.528	34.54		171	35.041
172	38.4333	35.7683	33.6467		172	34.814
173	37.2	34.9747	34.6933		173	37.333
174	35.4	36.5957	33.8933		174	38.232
175	35.6333	35.896	35.6933		175	38.156
176	37.4	34.162	36.7267		176	38.771
177	33.2333	36.2263	35.7267		177	42.144
178	39.0333	35.8727	35.52		178	42.489
179	41.0333	37.8323	36.1267		179	37.622
180	42.8333	35.4813	35.4		180	38.762
181	42.6667	38.2543	37.9333		181	38.818
182	44.6667	36.9903	38.8867		182	39.475
183	37.2	35.3747	35.6933		183	43.527
184	44.6667	37.547	34.4067		184	40.163
185	36.8	35.3983	33.9		185	39.637
186	38.8	37.4843	35.3		186	35.985
187	43.2667	35.821	36.7067		187	38.418
188	41.8333	36.366	33.4133		188	40.623
189	30.2	35.4257	32.5933		189	40.773
190	35.2667	35.0233	33.1933		190	44.566
191	33.9	36.256	33.52		191	40.565
192	34.3333	38.108	34.8667		192	37.351
193	41.0667	38.148	33.34		193	39.986
194	39.7333	37.8243	37.7467		194	42.523
195	43.8333	38.4053	35.66		195	32.872
196	44.7	37.5527	35.8267		196	38.675
197	35.6667	38.8223	36		197	39.733
198	37.1	35.214	36.3667		198	36.568
199	39.8333	35.1057	36.5133		199	40.587
200	38.2333	37.1693	35.3		200	41.317
201	43.7333	37.3	34.46		201	37.773
202	35.6667	36.3933	36.92		202	43.744
203	43.4667	36.2357	33.9267		203	37.262
204	40.4	37.802	36.18		204	36.429
205	32.1333	37.043	32.86		205	39.373
206	32.8333	36.216	34.5733		206	36.499
207	30.7	36.6407	37.7733		207	39.358
208	32.4	34.796	33.4267		208	41.861
209	36.55	36.938	34.3267		209	46.573
210	35.8	37.9533	35.7667		210	37.198
211	41.3667	37.9597	34.9667		211	34.015
212	48.2667	37.647	36.5467		212	41.577
213	37.7	37.1803	37.4		213	37.17
214	45.5667	37.0473	39.2		214	37.497
215	39.1	34.2477	33.5667		215	41.803
216	45.15	38.7327	37.7733		216	42.844
217	44.3	38.6537	37.7467		217	37.033
218	41.2667	38.195	36.8467		218	39.329
219	45.0333	34.5177	35.6733		219	36.234
220	44.4333	34.6007	35.7467		220	42.188
221	37.9667	36.4663	33.4133		221	36.654
222	38.7	36.5423	36.24		222	36.086
223	41.6667	36.5943	38.0133		223	44.007
224	36.7	34.9553	35.9667		224	38.965
225	47.3333	35.2873	36.58		225	37.144
226	46.5333	35.3857	37.68		226	37.102
227	48.1	35.1283	34.32		227	34.813
228	40.8	33.4587	35.7067		228	36.714
229	25.8	37.1007	36.92		229	39.665
230	44.7333	35.285	36.7333		230	37.202
231	39.9333	36.547	34.64		231	27.771
232	42.2333	35.1383	36
233	41.3	33.7407	34.5867
234	39.6	38.1163	37.9867
235	41.4667	37.1433	36.6133
236	33.2	36.3417	32.1867
237	35.3333	35.5537	35.5867
238	42.7	37.409	36.48
239	43.7333	37.207	35.2533
240	41.2667	34.9057	34.3
241	43.3333	35.3303	35.64
242	47.7	37.8717	35.9333
243	46.4667	35.4793	35.5
244	54.4333	36.0087	35.8667
245	45.8	34.8617	36.2133
246	39.9	35.0327	35.9933
247	36.35	37.136	37.1467
248	46.8	37.7497	38
249	32.6667	34.2823	34.6733
	"." denotes missing data
