# Supplementary material for: Identification and characterization of a high kernel weight mutant induced by gamma radiation in wheat (Triticum aestivum L.)
Source: BMC Genet. 2015 Oct 28;16:127. doi: 10.1186/s12863-015-0285-x (PMC4625876; doi:10.1186/s12863-015-0285-x)
Supplement: Additional file 2: — The sequence of Xbarc239. (TXT 1 kb) [file 12863_2015_285_MOESM2_ESM.txt]

Shi4185
GCGAGTGCATGCCATTAGATTTTCAGTTTTTTTATATATCTGTTATTGCCGTAATATATATCATTACTTTTCATACAAATATACATGTTTATTATAATAATAGAAATCATTATATGTATGAAAAATATGTTTCCCGACAACTAATGATATATATACATATATTATTATTATTATTATTATTATTATTATTATTATTATTATTATTAATATGTTCGCCCGGACCAACCTATATAATTTCAATGTATATTACTAGTCAATATTGGAGTGTTCAGTTTGATTATGCATTTGTTGGGACGC
Fu4185
GCGAGTGCATGCCATTAGATTTTCAGTTTTTTTATATATCTGTTATTGCCGTAATATATATCATTACTTTTCATACAAATATACATGTTTATTATAATAATAGAAATCATTATATGTATGAAAAATATGTTTCCCGACAACTAATGATATATATACATATATTATTATTATTATTATTATTATTATTATTATTATTATTATTAATATGTTCGCCCGGACCAACCTATATAATTTCAATGTATATTACTAGTCAATATTGGAGTGTTCAGTTTGATTATGCATTTGTTGGGACGC
chr5DL
ACGTCCCAACAAATGCATAATCAAACTGAACACTCCAATATTGACTAGTAATATACATTGAAATTATATAGGTTGGTCCGGGCGAACATATTAATAATAATAATAATAATAATAATAATAATAATAATAATAATATATGTATATATATCATTAGTTGTCGGGAAACATATTTTTCATACATATAATGATTTCTATTATTATAATAAACATGTATATTTGTATGAAAAGTAATGATATATATTACGGCAATAACAGATATATAAAAAAACTGAAAATCTAATGGCATGCACTTCA
chr5BL
TGAAGTGCATGCCATCAGTTTCCAAATTTATTTATATATTTATTGCCATAATATATATCTTTACTTTTCATGCAAATATACATGTTTATTAAAATAATAGAAATCATTGTGTTTATGAAAATATGTTTCTTGACAAACTAATGTATGTATTATGTTCACCCGACCAACCTGAATAATTTCAATGTATATTACTAGTGAATATTGGAGTGGTCAGTTTGATTACACATACTGAGGTTTAGATAATCTCATTACCAATTTGTAGCATGGCATTAAGGTCTAATGTTTTCTTATAACTGTGTAAAGACAT
chr5AL
TGAAGTGGATGCCATTAGTTTTAAAATTTATTCATATATCTATCGCCAGAATACATATCTTTACTTTTCATACAAATATACATGTTTATTAAAATAATAGAAATCATTGTATGTATGAATATGTTTCTTGACAACCTAATGAGTTCACCCAACCAACCTAAATAATTTCAATGTAGATTACTCCCTCCGTCCGAAAAAGTTTGTCCCTCAAATGACTGTGTCTAGCACCAAATTAGTGCTATGCTAGATACATCCATTTAAGAAAAAAAGTTAACACAAGATTTTCCGGACGGA
